# Supplementary material for: Bioinformatics analysis identified CDC20 as a potential drug target for cholangiocarcinoma
Source: PeerJ. 2021 Mar 17;9:e11067. doi: 10.7717/peerj.11067 (PMC7980698; doi:10.7717/peerj.11067)
Supplement: Supplemental Information 2 [file peerj-09-11067-s002.xlsx]

## Sheet: 2D ATP-Dinaciclib
Dinaciclib concentration (nM)	KKU-100 (ATP, luminescense)
	Batch-1			Batch-2			Batch-3
	1	2	3	1	2	3	1	2	3
0	79526	71721	71823	84939	87310	83767	89664	86530	86251
1.56	74315	65587	76895	86432	90807	83938	88792	78731	88893
3.12	71573	66698	63863	69706	76046	78581	83707	81160	86927
6.25	39061	39852	39677	38724	33096	33754	34983	32630	27562
12.5	4857	4880	4861	5068	5645.5	5556.3	5775.8	5784.3	5978.2
25	3857	3674	3646	5119	4914.9	4867.7	5426.8	5302.3	5720.8
Dinaciclib concentration (nM)	KKU-213A (ATP, luminescense)
	Batch-1			Batch-2			Batch-3
	1	2	3	1	2	3	1	2	3
0	136300	145806	132810	162649	149167	180377	166485	149984	183572
1.56	130690	134100	126602	137466	158552	154284	136901	157456	158280
3.12	123528	109304	122164	148532	148805	144570	135742	143942	145771
6.25	79014	90914	95368	106325	117926	121427	86417	85855	83647
12.5	21822	25528	20574	19848	17369	15039	12746	12485	15432
25	7724	6924	7602	8762.3	7638.9	9012	5910.3	5747.7	5955.2
Dinaciclib concentration (nM)	KKU-213B (ATP, luminescense)
	Batch-1			Batch-2			Batch-3
	1	2	3	1	2	3	1	2	3
0	183176	144797	143417	140842	180210	162046	114559	121064	103871
1.56	160898	152966	148407	154482	169993	158245	97410	99341	95428
3.12	137979	126596	124310	119079	145041	134805	84721	80724	66015
6.25	68675	77182	70246	68564	63601	69084	41895	42806	34412
12.5	19104	15617	15181	14106	14757	21033	10058	9871	9464
25	7949	7856	8510	4717.9	5604.6	5572.2	7257	7203	7507
Dinaciclib concentration (nM)	KKU-452 (ATP, luminescense)
		Batch-1			Batch-2			Batch-3
	1	2	3	1	2	3	1	2	3
0	88509	78934	74004	84939	87310	83767	86979	82407	75335
1.56	81212	74763	77787	80398	81293	80194	81371	92809	71033
3.12	73666	80236	76774	73698	72823	71096	83694	68926	78459
6.25	50188	47542	46102	45019	46697	46675	48310	56827	58554
12.5	7004	7271	7041	9485.2	10646	9842.3	6700.7	6505.3	6518
25	6258	6250	5873	9185.6	9152.3	9862.1	4136.3	4064	4116.6

## Sheet: 2D ATP-Gemcitabine
Gemcitabine concentration (μM)	KKU-100 (ATP, luminescense)
	Batch-1			Batch-2			Batch-3
	1	2	3	1	2	3	1	2	3
0	79526	71721	71823	89367	84934	84415	74667	63177	70386
0.039	74315	65587	76895	83780	82140	87755	67061	71312	66582
0.078	71573	66698	63863	73528	77498	76318	57699	58492	62653
0.156	39061	39852	39677	34976	44661	44539	36459	34177	43434
0.312	4857	4880	4861	21938	24462	20019	16004	17525	19488
0.625	3857	3674	3646	11946	11392	11217	10694	10571	10833
Gemcitabine concentration (μM)	KKU-213A (ATP, luminescense)
	Batch-1			Batch-2			Batch-3
	1	2	3	1	2	3	1	2	3
0	97969	110747	91894	113084	100108	106547	117549	132075	135024
0.039	67798	72477	71796	70212	71221	75989.6	88300.5	94598	98193.9
0.078	62340	55185	62926	73852	74423	70703	68665	79114	71548
0.156	51909	58100	51460	53744	55820	51175	42963	56770	60958
0.312	49088	49732	50601	44944	42731	40999	40810	53139	49575
0.625	47413	52425	48993	41796	39077	41204	40189	44350	49512
Gemcitabine concentration (μM)	KKU-213B (ATP, luminescense)
	Batch-1			Batch-2			Batch-3
	1	2	3	1	2	3	1	2	3
0	144919	141264	147956	107537	108419	95550	90390	110752	104170
0.039	132342	131056	102469	76062	77390	63545	85835	86853	74181
0.078	92017	100576	107059	63550	58890	59442	70836	63352	74917
0.156	68302	60638	69641	48474	51985	47172	46683	57137	58898
0.312	39771	49734	47650	39337	39572	40385	38808	39730	38459
0.625	32621	32574	35253	35313	36202	33155	31112	30069	24989
Gemcitabine concentration (μM)	KKU-452 (ATP, luminescense)
	Batch-1			Batch-2			Batch-3
	1	2	3	1	2	3	1	2	3
0	47010	43581	43383	56052	54458	45113	71605	71146	62020
0.039	-	-	-	40046	36863	38508	53688	51441	48582
0.078	27917	23360	25638	24379	29317	26849	31614	32112	33001
0.156	17012	15715	15305	18800	17679	16190	17758	20529	22093
0.312	11039	11201	10183	9612.6	10530	12063	14131	15272	14808
0.625	8845	9779	9112	8153.7	7845.4	8176	12052	12571	16193
