# Supplementary material for: Bioinformatics analysis identified CDC20 as a potential drug target for cholangiocarcinoma
Source: PeerJ. 2021 Mar 17;9:e11067. doi: 10.7717/peerj.11067 (PMC7980698; doi:10.7717/peerj.11067)
Supplement: Supplemental Information 3 [file peerj-09-11067-s003.xlsx]

## Sheet: 3D ATP-Dinaciclib
Dinaciclib concentration (nM)	KKU-213A (ATP, luminescense)
	Batch-1			Batch-2			Batch-3
	1	2	3	1	2	3	1	2	3
0	1059.1	989.8	994.02	1510.9	946.17	802.85	829.48	946.8	765.08
1	917.64	963.49	1062.6	815.6	949.34	979.91	906.76	864.1	794.78
10	719.95	703.26	664.08	608.38	704.94	779.45	582.31	598.32	628.38
100	666.07	658.14	627.75	690.61	478.72	726.25	420.44	461.22	460.67
1000	495.733	500.667	498.463	592.69	563.03	460.13	375.91	453.55	418.31
2000	-	-	-	435.18	461.67	674.92	347.74	344.66	405.52
Dinaciclib concentration (nM)	KKU-452 (ATP, luminescense)
	Batch-1			Batch-2			Batch-3
	1	2	3	1	2	3	1	2	3
0	446.25	-	422.35	1074	873.47	713.6	606.57	737.82	479.4
1	228.83	420.13	246.29	791.43	695.06	646.8	642.13	484.93	445.3
10	233.19	138.4	203.07	196.9	214	362.08	269.1	276.13	196.54
100	143.93	163.62	140.62	299.99	191.05	221.85	125.93	230.96	215.2
1000	152.55	182.35	154.41	266.43	202.8	309.42	172.14	188.02	218.22
2000	112.96	111.69	173.91	246.07	178.54	224.12	168.5	142.16	174.05

## Sheet: 3D ATP-Gemcitabine
Gemcitabine concentration (μM)	KKU-213A (ATP, luminescense)
	Batch-1			Batch-2			Batch-3
	1	2	3	1	2	3	1	2	3
0	602.4	745.85	690.65	838.41	1240.6	1242.4	896.46	829.48	802.95
32.2	752.81	739.91	562.08	943.58	1068.4	1023.7	690.38	564.44	837.96
62.5	599.63	604.62	553.69	803.67	817.32	973.52	602.76	607.66	706.62
125	589.9	564.3	479.04	784.94	930.61	880.59	536.5	558.31	772.92
256	615.55	512.69	454.23	843.76	891.25	770.43	573.01	680.18	652.83
500	509.9	466.07	492.33	631.97	764.76	863.49	584.89	625.25	690.74
Gemcitabine concentration (μM)	KKU-452 (ATP, luminescense)
	Batch-1			Batch-2			Batch-3
	1	2	3	1	2	3	1	2	3
0	603.53	811.29	729.97	970.39	616.5	1184.5	467.43	311.64	362.17
32.2	310.24	288.7	376.13	475.37	426.22	520.45	161.53	228.11	186.16
62.5	305.88	246.34	282.3	278.58	345.16	417.72	201.35	158.72	147.33
125	288.33	226.75	402.8	421.8	508.2	428.88	238.45	198.95	173.96
256	268.88	231.01	254.86	297.49	405.84	465.16	355.27	312.37	341.08
500	165.61	179.13	175.86	446.79	319.9	397.9	182.44	172.5	245.48
