# Supplementary material for: Bioinformatics analysis identified CDC20 as a potential drug target for cholangiocarcinoma
Source: PeerJ. 2021 Mar 17;9:e11067. doi: 10.7717/peerj.11067 (PMC7980698; doi:10.7717/peerj.11067)
Supplement: Supplemental Information 5 [file peerj-09-11067-s005.xlsx]

## Sheet: Sheet1
Up-regulated genes	Down-regulated genes
MCM7	CLDN14
SFN	GPC6
LAMC2	EPAS1
LAMB3	MTHFD1
FGD6	CRAT
MYO19	FZD4
HMMR	SLC16A2
CCNB1	GPER1
ENTPD6	RHOB
RRM2	SPRYD4
PKM	H6PD
FAP	KLF15
DTX2	MT1A
FANCI	KCNJ8
CDC20	SLC25A15
CDKN3	EHHADH
IGSF3	EDNRB
MASTL	ADHFE1
MAD2L1	INMT
COL1A1	CXCL12
VASP	SHMT1
ANLN	DCXR
VPS13C	EFHD1
EPCAM	ANG
KRT7	MT1F
KRTCAP3	PKLR
SDCBP2	OXT
SPINT2	MT1X
BROX	CD36
SPINT1	KHK
TES	ZBTB16
LAD1	KCNMA1
C11orf80	KCNN2
CDS1	SORBS1
SOX4	CTH
DDR1	CIDEB
LRRC1	ADRA1A
TNFRSF21	UGT2B11
ALDOA	SERPINA10
SEZ6L2	F11
GRB7	FXYD1
TUFT1	GLS2
KRT8	F12
GGCT	FCN3
ATP1A1	AMDHD1
EHF	GNMT
ADAM9	HSD11B1
EZH2	APOC2
XPNPEP1	C7
FANCD2	ACOX2
CASK	SLC25A47
ELF3	CUX2
ANXA2	C6
CTNND1	MT1G
SPATS2	DPYS
TAGLN2	SDS
ATP8B1	MTTP
RCC1	SRD5A2
ERO1A	AKR1C4
RIPK2	MT1E
CD151	MASP2
LMNB1	GLYAT
SRC	FETUB
FAM117B	HAO2
RALGAPB	SLC25A18
PDE7A	MAT1A
ILF3	PIPOX
LIN9	ACSM2B
E2F3	MT1M
PSEN1	G6PC
MYO10	ADH1B
MFSD6	PRODH2
SERPINB1	GSTA5
YWHAZ	UGT2B10
VEZT	HGFAC
UBE2Z	MT1H
SS18	FGA
CDK7	SLC22A7
CKAP5	KNG1
PAK1	SERPIND1
ARMCX6	UPB1
DDX39A	ITIH1
FNBP1L	TF
MCM3	C9
NIPBL	TTR
CUX1	CYP4A11
DHX9	RBP4
MANBA	SLC13A5
SPDL1	CYP8B1
CASP2	F9
KANSL1	FABP1
SHKBP1	AHSG
PLCB3	HAMP
ZNF195	SLC22A1
STK26	APOA5
CSTB	SLC10A1
CAPRIN1	HSD17B6
NUP62	SAA4
CBX3	APOC3
SMARCA5	APOF
EFTUD2	HPX
CSE1L	TAT
ATIC
LCOR
LCMT1
UBAP2L
CCT6A
CNOT11
SUZ12
CSNK2A1
DCTN5
TMSB10
STK38
PPP4R1
MAPK1
GAPDH
TPR
HNRNPAB
RRM1
RPL8
METAP1
FLVCR1
CYB5B
PTBP1
